# Supplementary material for: Detailed Inspection of γ-ray, Fast and Thermal Neutrons Shielding Competence of Calcium Oxide or Strontium Oxide Comprising Bismuth Borate Glasses
Source: Materials (Basel). 2021 Apr 27;14(9):2265. doi: 10.3390/ma14092265 (PMC8124740; doi:10.3390/ma14092265)
Supplement: Supplementary file 1 [file materials-14-02265-s001.zip]

Archive with 1 entries (1 files):
- materials-1129769-supplementary.pdf
